# Supplementary material for: BRG1 governs glucocorticoid receptor interactions with chromatin and pioneer factors across the genome
Source: eLife. 2018 May 24;7:e35073. doi: 10.7554/eLife.35073 (PMC5967868; doi:10.7554/eLife.35073)
Supplement: Figure 4—source data 1. — Table of ENCODE ChIP-seq data sets from MCF7 cells used to calculated average transcription factor ChIP-seq meta-plot in Figure 4E. [file elife-35073-fig4-data1.xlsx]

## Sheet: Sheet1
	Data Set	ChIP-seq target
1	wgEncodeHaibTfbsMcf7Cebpbsc150V0422111RawRep1	CEBPB
2	wgEncodeHaibTfbsMcf7CtcfcV0422111RawRep1	CTCF
3	wgEncodeHaibTfbsMcf7Egr1V0422111RawRep1	EGR
4	wgEncodeHaibTfbsMcf7Elf1V0422111RawRep1	ELF1
5	wgEncodeHaibTfbsMcf7Fosl2V0422111RawRep1	FOSL2
6	wgEncodeHaibTfbsMcf7Foxm1sc502V0422111RawRep1	FOXM1
7	wgEncodeHaibTfbsMcf7GabpV0422111RawRep1	GABP
8	wgEncodeHaibTfbsMcf7Hdac2sc6296V0422111RawRep1	HDAC2
9	wgEncodeHaibTfbsMcf7JundV0422111RawRep1	JUND
10	wgEncodeHaibTfbsMcf7MaxV0422111RawRep1	MAX
11	wgEncodeHaibTfbsMcf7Nr2f2sc271940V0422111RawRep1	NR2F2
12	wgEncodeHaibTfbsMcf7NrsfV0422111RawRep1	NRSF
13	wgEncodeHaibTfbsMcf7P300V0422111RawRep1	P300
14	wgEncodeHaibTfbsMcf7Pmlsc71910V0422111RawRep1	PMLSC
15	wgEncodeHaibTfbsMcf7Rad21V0422111RawRep1	RAD21
16	wgEncodeHaibTfbsMcf7RxlchV0422111RawRep1	RXLCH
17	wgEncodeHaibTfbsMcf7Sin3ak20V0422111RawRep1	SIN3A
18	wgEncodeHaibTfbsMcf7SrfV0422111RawRep1	SRF
19	wgEncodeHaibTfbsMcf7Taf1V0422111RawRep1	TAF1
20	wgEncodeHaibTfbsMcf7Tcf12V0422111RawRep1	TCF12
21	wgEncodeHaibTfbsMcf7Tead4sc101184V0422111RawRep1	TEAD4
22	wgEncodeSydhTfbsMcf7Gata3sc269UcdSig	GATA3
23	wgEncodeSydhTfbsMcf7Gata3UcdSig	GATA3
24	wgEncodeSydhTfbsMcf7Hae2f1UcdSig	HAE2F1
25	wgEncodeSydhTfbsMcf7Tcf7l2UcdSig	TCF7L2
26	wgEncodeSydhTfbsMcf7Znf217UcdSig	ZNF217
